# Supplementary material for: Nuclear genetic background influences the phenotype of the Drosophila tko25t mitochondrial protein-synthesis mutant
Source: G3 (Bethesda). 2023 Apr 5;13(6):jkad078. doi: 10.1093/g3journal/jkad078 (PMC10234395; doi:10.1093/g3journal/jkad078)
Supplement: jkad078_Supplementary_Data [file jkad078_supplementary_data.zip]

Archive with 2 entries (2 files):
- Figure S1.pdf
- Supplementary Tables S1, S2.xlsx
