# Supplementary material for: Nuclear genetic background influences the phenotype of the Drosophila tko25t mitochondrial protein-synthesis mutant
Source: G3 (Bethesda). 2023 Apr 5;13(6):jkad078. doi: 10.1093/g3journal/jkad078 (PMC10234395; doi:10.1093/g3journal/jkad078)
Supplement: jkad078_Supplementary_Data [file jkad078_supplementary_data.zip › Supplementary Tables S1, S2.xlsx]

## Sheet: Table S1
Table S1
Source data for Fig. 2D
Recovery times of each fly tested
Line	OR1	OR5	w3	w5	OR wt	w1118 control
	15	22	3	3	0	0
	18	22	3	5	0	0
	19	33	3	5	0	0
	22	38	4	5	0	0
	35	38	4	5	0	0
	40	51	4	6	0	0
	42	53	4	8	0	0
	42	60	5	9	0	0
	48	64	5	10	0	0
	49	67	5	11	0	0
	52	85	5	11	0	0
	62	88	5	15	0	0
	64	90	5	15	0	0
	65	92	7	23	0	0
	71	97	7	25	0	0
	80	118	7	28	0	0
	94	132	7	35	0	0
	123	154	8	36	0	0
	158	167	8	41	0	0
	172	179	8	43	0	0
	244	237	10	47	0	0
	245	257	12	50	0	0
	249	279	15	51	0	0
	295	281	17	60	0	0
	300	300	18	63	0	0
	300	300	22	67	0	0
	300	300	22	86	0	0
	300	300	25	141	0	0
	300	300	25	215	0	0
	300	300	26		0	0
	300	300	27		0	0
	300	300	30		0	0
	300	300	31		0	0
	300	300	35		0	0
	300	300	41		0	0
		300	74		0	0
		300	300		0	0
		300	300		0	0
					0	0
					0	0
					0	0
					0	0
					0	0
					0	0
					0	0
					0	0
					0	0
					0	0
					0	0
					0	0
					0	0
					0	0
					0	0
					0	0
					0	0
					0	0
					0	0
					0	0
					0	0
					0	0
					0	0
					0	0
					0	0
					0	0
					0	0
					0	0
					0	0
					0	0
					0	0
					0	0
					0	0
					0	0
					0	0
					0	0
					0	0
					0	0
					0	0
					0	0
					0	0
					0	0
					0	0
					0	0
					0	0
					0	0
					0	0
					0	0
					0	0
					0	0
					0	0
					0	0
					0	0
					0	0
					0	0
					0	0
					0	0
					1	0
					1	0
					1	0
					1	0
					1	0
					1	0
					1	0
					1	0
					2	0
					2	0
					2	0
					2	0
					2	0
					2	0
					2	0
					2	1
					2	1
					2	1
					2	1
					2	1
					2	1
					3	1
					3	1
					3	1
						2
						2
						2
						2
						2
						2
						2
						2
						2
						2
						2
						3
						4
n=	35	38	38	29	119	132
25%ile	48.5	71.5	5	9	0	0
median	123	173	8	25	0	0
75%ile	300	300	25	50	0	0

## Sheet: Table S2
Table S2
Source data for Fig. 3B
Recovery times of each fly tested
Line / sex	OR3 f	OR3 m	w3 f	w3 m
	4	7	2	2
	5	10	2	2
	5	10	2	2
	7	12	2	2
	7	13	2	2
	7	14	2	2
	8	14	2	2
	8	15	3	2
	8	16	3	2
	8	17	3	2
	8	17	3	2
	8	17	3	2
	9	17	3	2
	9	18	3	3
	10	19	3	3
	10	20	3	3
	10	20	3	3
	10	20	3	3
	11	20	3	3
	11	25	3	3
	11	27	3	3
	12	27	3	3
	12	27	3	3
	12	27	3	3
	12	27	3	3
	12	28	3	3
	12	28	3	3
	13	32	3	3
	13	38	3	3
	13	39	3	3
	14	41	3	3
	14	47	3	3
	15	50	3	4
	15	50	3	4
	15	78	3	4
	15	110	3	4
	15	147	3	4
	15	155	3	4
	16	180	4	4
	16	187	4	4
	18	187	4	4
	18	189	4	4
	19	195	4	4
	20	215	4	4
	20	255	4	5
	20	300	4	5
	20		4	5
	21		4	5
	22		4	5
	27		4	5
	28		4	5
	30		4	5
	30		4	5
	30		4	5
	33		4	5
	35		4	5
	38		5	6
	41		5	6
	45		5	6
	46		5	7
	48		5	7
	50		5	7
	60		5	7
	60		5	7
	68		5	7
	115		5	7
	120		6	7
	175		6	7
	300		6	7
	300		6	8
			6	8
			6	9
			6	9
			6	10
			7	11
			7	11
			7	16
			7	17
			8	35
			8	36
			8	50
			8	300
			8	300
			8
			8
			8
			9
			9
			10
			11
			11
			11
			12
			13
			13
			15
			20
			21
			22
			28
			30
			30
			34
			300
median	15	27	4	4
25%ile	10	17	3	3
75%ile	30	71	7.25	7
n =	70	46	104	85
